# Supplementary material for: Phylogeographic and phylogenetic analysis for Tripterygium species delimitation
Source: Ecol Evol. 2017 Sep 22;7(20):8612–23. doi: 10.1002/ece3.3344 (PMC5648662; doi:10.1002/ece3.3344)
Supplement: Supplementary file 2 [file ECE3-7-8612-s002.xlsx]

## Sheet: Sheet1
NO.	Species	NCBI accession no			Location				Longitude E。	Latitude N。	Altitude M
		psbA-trnH	trnL-trnF	rpl32-trnL	Province	City	Country	Location NO.
CoBJ1	Celastrus orbiculatus	KY323586	KY323466	KY323346	Beijing	Beijing	Yanqing		115.854	40.523	1035
CoBJ2	Celastrus orbiculatus	KY323587	KY323467	KY323347	Beijing	Beijing	Yanqing		115.87	40.527	892
CoBJ3	Celastrus orbiculatus	KY323588	KY323468	KY323348	Beijing	Beijing	Yanqing		115.832	40.523	1038
CoBJ4	Celastrus orbiculatus	KY323589	KY323469	KY323349	Beijing	Beijing	Yanqing		115.832	40.523	1030
CoBJ5	Celastrus orbiculatus	KY323590	KY323470	KY323350	Beijing	Beijing	Pinggu		117.412	40.675	810
CoBJ6	Celastrus orbiculatus	KY323591	KY323471	KY323351	Beijing	Beijing	Yanqing		115.781	40.469	667
ThGZ1	Tripterygium hypoglaucum	KY323592	KY323472	KY323352	Guizhou	Qiandongnan	Leigong	1	108.183	26.354	1675
ThGZ2	Tripterygium hypoglaucum	KY323593	KY323473	KY323353	Guizhou	Qiandongnan	Leigong	1	108.183	26.354	1675
ThGZ3	Tripterygium hypoglaucum	KY323594	KY323474	KY323354	Guizhou	Qiandongnan	Leigong	2	108.222	26.385	1635
ThGZ4	Tripterygium hypoglaucum	KY323595	KY323475	KY323355	Guizhou	Qiandongnan	Leigong	2	108.222	26.385	1635
ThGZ5	Tripterygium hypoglaucum	KY323596	KY323476	KY323356	Guizhou	Qiandongnan	Leigong	2	108.222	26.385	1635
ThYN1	Tripterygium hypoglaucum	KY323597	KY323477	KY323357	Yunnan	Kunming	Beishiqu	3	102.744	25.138	1913
ThYN2	Tripterygium hypoglaucum	KY323598	KY323478	KY323358	Yunnan	Kunming	Beishiqu	3	102.744	25.138	1913
ThYN3	Tripterygium hypoglaucum	KY323599	KY323479	KY323359	Yunnan	Kunming	Beishiqu	3	102.744	25.138	1913
ThYN4	Tripterygium hypoglaucum	KY323600	KY323480	KY323360	Yunnan	Kunming	Beishiqu	3	102.744	25.138	1913
ThYN5	Tripterygium hypoglaucum	KY323601	KY323481	KY323361	Yunnan	Kunming	Beishiqu	3	102.744	25.138	1913
TrJL1	Tripterygium regelii	KY323602	KY323482	KY323362	Jilin	Tonghua	Tonghua	39	126.07	41.571	638
TrJL10	Tripterygium regelii	KY323603	KY323483	KY323363	Jilin	Yanbian	Antu	39	128.115	42.414	750
TrJL2	Tripterygium regelii	KY323604	KY323484	KY323364	Jilin	Tonghua	Tonghua	39	126.07	41.571	638
TrJL3	Tripterygium regelii	KY323605	KY323485	KY323365	Jilin	Tonghua	Tonghua	39	126.07	41.571	638
TrJL4	Tripterygium regelii	KY323606	KY323486	KY323366	Jilin	Tonghua	Tonghua	39	126.07	41.571	640
TrJL5	Tripterygium regelii	KY323607	KY323487	KY323367	Jilin	Tonghua	Tonghua	39	126.07	41.571	637
TrJL6	Tripterygium regelii	KY323608	KY323488	KY323368	Jilin	Tonghua	Tonghua	39	126.07	41.571	640
TrJL7	Tripterygium regelii	KY323609	KY323489	KY323369	Jilin	Tonghua	Tonghua	39	126.062	41.576	620
TrJL8	Tripterygium regelii	KY323610	KY323490	KY323370	Jilin	Yanbian	Antu	40	128.115	42.414	750
TrJL9	Tripterygium regelii	KY323611	KY323491	KY323371	Jilin	Yanbian	Antu	40	128.115	42.414	750
TwAH1	Tripterygium wilfordii.	KY323612	KY323492	KY323372	Anhui	Huangshan	Qimen	4	117.661	29.843	210
TwAH2	Tripterygium wilfordii.	KY323613	KY323493	KY323373	Anhui	Huangshan	Qimen	4	117.661	29.843	210
TwAH3	Tripterygium wilfordii.	KY323614	KY323494	KY323374	Anhui	Huangshan	Qimen	4	117.661	29.843	210
TwAH4	Tripterygium wilfordii.	KY323615	KY323495	KY323375	Anhui	Huangshan	Qimen	4	117.661	29.843	210
TwAH5	Tripterygium wilfordii.	KY323616	KY323496	KY323376	Anhui	Huangshan	Qimen	4	117.661	29.843	210
TwAH6	Tripterygium wilfordii.	KY323617	KY323497	KY323377	Anhui	Huangshan	Qimen	4	117.661	29.843	210
TwAH7	Tripterygium wilfordii.	KY323618	KY323498	KY323378	Anhui	Huangshan	Qimen	4	117.661	29.843	210
TwAH8	Tripterygium wilfordii.	KY323619	KY323499	KY323379	Anhui	Huangshan	Qimen	4	117.661	29.843	210
TwFJ1	Tripterygium wilfordii.	KY323620	KY323500	KY323380	Fujian	Nanping	Wuyishan	5	117.983	27.98	890
TwFJ10	Tripterygium wilfordii.	KY323621	KY323501	KY323381	Fujian	Sanming	Datian	12	117.575	25.778	566
TwFJ11	Tripterygium wilfordii.	KY323622	KY323502	KY323382	Fujian	Sanming	Datian	12	117.575	25.778	566
TwFJ12	Tripterygium wilfordii.	KY323623	KY323503	KY323383	Fujian	Sanming	Qingliu	13	116.807	26.058	332
TwFJ13	Tripterygium wilfordii.	KY323624	KY323504	KY323384	Fujian	Sanming	Youxi	14	118.044	26.124	533
TwFJ14	Tripterygium wilfordii.	KY323625	KY323505	KY323385	Fujian	Sanming	Youxi	14	118.044	26.124	535
TwFJ15	Tripterygium wilfordii.	KY323626	KY323506	KY323386	Fujian	Sanming	Youxi	14	118.044	26.124	529
TwFJ16	Tripterygium wilfordii.	KY323627	KY323507	KY323387	Fujian	Sanming	Youxi	14	118.044	26.124	529
TwFJ17	Tripterygium wilfordii.	KY323628	KY323508	KY323388	Fujian	Sanming	Datian	15	117.529	25.825	908
TwFJ18	Tripterygium wilfordii.	KY323629	KY323509	KY323389	Fujian	Sanming	Datian	15	117.529	25.825	908
TwFJ19	Tripterygium wilfordii.	KY323630	KY323510	KY323390	Fujian	Sanming	Datian	15	117.529	25.825	908
TwFJ2	Tripterygium wilfordii.	KY323631	KY323511	KY323391	Fujian	Fuzhou	Minqing	6	118.617	26.179	754
TwFJ20	Tripterygium wilfordii.	KY323632	KY323512	KY323392	Fujian	Sanming	Datian	15	117.529	25.825	908
TwFJ21	Tripterygium wilfordii.	KY323633	KY323513	KY323393	Fujian	Sanming	Datian	15	117.529	25.825	908
TwFJ3	Tripterygium wilfordii.	KY323634	KY323514	KY323394	Fujian	Fuzhou	Minqing	7	118.618	26.182	734
TwFJ4	Tripterygium wilfordii.	KY323635	KY323515	KY323395	Fujian	Putian	Xianyou	8	118.575	25.67	1065
TwFJ5	Tripterygium wilfordii.	KY323636	KY323516	KY323396	Fujian	Longyan	Liancheng	9	116.682	25.697	742
TwFJ6	Tripterygium wilfordii.	KY323637	KY323517	KY323397	Fujian	Longyan	Liancheng	9	116.682	25.697	750
TwFJ7	Tripterygium wilfordii.	KY323638	KY323518	KY323398	Fujian	Quanzhou	Dehua	10	118.06	25.671	1017
TwFJ8	Tripterygium wilfordii.	KY323639	KY323519	KY323399	Fujian	Quanzhou	Dehua	10	118.059	25.671	1027
TwFJ9	Tripterygium wilfordii.	KY323640	KY323520	KY323400	Fujian	Sanming	Yongan	11	117.512	25.959	1111
TwGX1	Tripterygium wilfordii.	KY323641	KY323521	KY323401	Guangxi	Guilin	Jinzhou	16	110.913	25.516	963
TwGX2	Tripterygium wilfordii.	KY323642	KY323522	KY323402	Guangxi	Liuzhou	Rongshui	17	108.773	25.407	1342
TwGX3	Tripterygium wilfordii.	KY323643	KY323523	KY323403	Guangxi	Liuzhou	Rongshui	18	108.772	25.408	1337
TwGX4	Tripterygium wilfordii.	KY323644	KY323524	KY323404	Guangxi	Hechi	Yizhou	19	108.398	24.591	1300
TwGX5	Tripterygium wilfordii.	KY323645	KY323525	KY323405	Guangxi	Hechi	Yizhou	19	108.398	24.591	1286
TwGX6	Tripterygium wilfordii.	KY323646	KY323526	KY323406	Guangxi	Hechi	Yizhou	19	108.398	24.591	1280
TwGZ1	Tripterygium wilfordii.	KY323647	KY323527	KY323407	Guizhou	Qiandongnan	Leigong	20	108.186	26.419	1552
TwGZ2	Tripterygium wilfordii.	KY323648	KY323528	KY323408	Guizhou	Qiandongnan	Leigong	20	108.186	26.419	1553
TwGZ3	Tripterygium wilfordii.	KY323649	KY323529	KY323409	Guizhou	Qiandongnan	Leigong	20	108.186	26.419	1554
TwGZ4	Tripterygium wilfordii.	KY323650	KY323530	KY323410	Guizhou	Qiandongnan	Leigong	20	108.186	26.419	1555
TwGZ5	Tripterygium wilfordii.	KY323651	KY323531	KY323411	Guizhou	Qiandongnan	Leigong	20	108.186	26.419	1556
TwGZ6	Tripterygium wilfordii.	KY323652	KY323532	KY323412	Guizhou	Qiandongnan	Leigong	21	108.092	26.324	1273
TwGZ7	Tripterygium wilfordii.	KY323653	KY323533	KY323413	Guizhou	Qiandongnan	Leigong	22	108.091	26.322	1258
TwGZ8	Tripterygium wilfordii.	KY323654	KY323534	KY323414	Guizhou	Zunyi	Tongzi	23	106.848	28.033	1136
TwHB1	Tripterygium wilfordii.	KY323655	KY323535	KY323415	Hubei	Xianning	Tongcheng	24	113.958	29.191	240
TwHB2	Tripterygium wilfordii.	KY323656	KY323536	KY323416	Hubei	Xianning	Tongcheng	24	113.958	29.192	241
TwHB3	Tripterygium wilfordii.	KY323657	KY323537	KY323417	Hubei	Xianning	Tongcheng	24	113.958	29.192	242
TwHB4	Tripterygium wilfordii.	KY323658	KY323538	KY323418	Hubei	Xianning	Tongcheng	24	113.959	29.192	243
TwHB5	Tripterygium wilfordii.	KY323659	KY323539	KY323419	Hubei	Xianning	Tongcheng	24	113.959	29.193	245
TwHB6	Tripterygium wilfordii.	KY323660	KY323540	KY323420	Hubei	Xianning	Tongcheng	24	113.959	29.193	246
TwHB7	Tripterygium wilfordii.	KY323661	KY323541	KY323421	Hubei	Xianning	Tongcheng	24	113.96	29.193	247
TwHB8	Tripterygium wilfordii.	KY323662	KY323542	KY323422	Hubei	Xianning	Tongcheng	24	113.96	29.194	248
TwHN1	Tripterygium wilfordii.	KY323663	KY323543	KY323423	Hunan	Xiangtan	Xiangxiang	25	112.526	27.683	52
TwHN10	Tripterygium wilfordii.	KY323664	KY323544	KY323424	Hunan	Yiyang	Haoshan	27	112.32	28.359	110
TwHN11	Tripterygium wilfordii.	KY323665	KY323545	KY323425	Hunan	Yiyang	Haoshan	27	112.32	28.359	110
TwHN2	Tripterygium wilfordii.	KY323666	KY323546	KY323426	Hunan	Xiangtan	Xiangxiang	25	112.526	27.683	52
TwHN3	Tripterygium wilfordii.	KY323667	KY323547	KY323427	Hunan	Xiangtan	Xiangxiang	25	112.526	27.683	52
TwHN4	Tripterygium wilfordii.	KY323668	KY323548	KY323428	Hunan	Xiangtan	Xiangxiang	25	112.526	27.683	52
TwHN5	Tripterygium wilfordii.	KY323669	KY323549	KY323429	Hunan	Changde	Hanshou	26	111.937	28.784	54
TwHN6	Tripterygium wilfordii.	KY323670	KY323550	KY323430	Hunan	Changde	Hanshou	26	111.937	28.784	54
TwHN7	Tripterygium wilfordii.	KY323671	KY323551	KY323431	Hunan	Changde	Hanshou	26	111.937	28.784	54
TwHN8	Tripterygium wilfordii.	KY323672	KY323552	KY323432	Hunan	Changde	Hanshou	26	111.937	28.784	54
TwHN9	Tripterygium wilfordii.	KY323673	KY323553	KY323433	Hunan	Changde	Hanshou	26	111.937	28.784	54
TwJX1	Tripterygium wilfordii.	KY323674	KY323554	KY323434	Jiangxi	Pingxiang	Xiangdong	28	113.668	27.615	83
TwJX10	Tripterygium wilfordii.	KY323675	KY323555	KY323435	Jiangxi	Shangrao	Qianshan	29	117.623	28.08	217
TwJX11	Tripterygium wilfordii.	KY323676	KY323556	KY323436	Jiangxi	Shangrao	Qianshan	29	117.623	28.08	217
TwJX2	Tripterygium wilfordii.	KY323677	KY323557	KY323437	Jiangxi	Pingxiang	Xiangdong	28	113.668	27.615	83
TwJX3	Tripterygium wilfordii.	KY323678	KY323558	KY323438	Jiangxi	Pingxiang	Xiangdong	28	113.669	27.615	85
TwJX4	Tripterygium wilfordii.	KY323679	KY323559	KY323439	Jiangxi	Pingxiang	Xiangdong	28	113.669	27.615	85
TwJX5	Tripterygium wilfordii.	KY323680	KY323560	KY323440	Jiangxi	Pingxiang	Xiangdong	28	113.668	27.615	88
TwJX6	Tripterygium wilfordii.	KY323681	KY323561	KY323441	Jiangxi	Pingxiang	Xiangdong	28	113.668	27.615	88
TwJX7	Tripterygium wilfordii.	KY323682	KY323562	KY323442	Jiangxi	Shangrao	Qianshan	29	117.623	28.08	217
TwJX8	Tripterygium wilfordii.	KY323683	KY323563	KY323443	Jiangxi	Shangrao	Qianshan	29	117.623	28.08	217
TwJX9	Tripterygium wilfordii.	KY323684	KY323564	KY323444	Jiangxi	Shangrao	Qianshan	29	117.623	28.08	217
TwSC1	Tripterygium wilfordii.	KY323685	KY323565	KY323445	Sichuan	Panzhihua	Miyi	30	101.977	27.032	1860
TwSC2	Tripterygium wilfordii.	KY323686	KY323566	KY323446	Sichuan	Panzhihua	Miyi	30	101.977	27.032	1860
TwSC3	Tripterygium wilfordii.	KY323687	KY323567	KY323447	Sichuan	Panzhihua	Miyi	30	101.977	27.032	1860
TwSC4	Tripterygium wilfordii.	KY323688	KY323568	KY323448	Sichuan	Panzhihua	Miyi	30	101.977	27.032	1860
TwSC5	Tripterygium wilfordii.	KY323689	KY323569	KY323449	Sichuan	Panzhihua	Miyi	30	101.977	27.032	1860
TwSC6	Tripterygium wilfordii.	KY323690	KY323570	KY323450	Sichuan	Panzhihua	Miyi	30	101.977	27.032	1860
TwYN1	Tripterygium wilfordii.	KY323691	KY323571	KY323451	Yunnan	Qujing	Luliang	31	103.809	25.029	1998
TwYN2	Tripterygium wilfordii.	KY323692	KY323572	KY323452	Yunnan	Qujing	Luliang	31	103.809	25.029	2004
TwYN3	Tripterygium wilfordii.	KY323693	KY323573	KY323453	Yunnan	Lincang	Yun	32	100.23	24.662	1996
TwYN4	Tripterygium wilfordii.	KY323694	KY323574	KY323454	Yunnan	Lincang	Yun	32	100.23	24.662	2001
TwYN5	Tripterygium wilfordii.	KY323695	KY323575	KY323455	Yunnan	Lincang	Yun	32	100.23	24.662	1961
TwYN6	Tripterygium wilfordii.	KY323696	KY323576	KY323456	Yunnan	Dali	Xiangyun	33	100.846	25.402	2003
TwYN7	Tripterygium wilfordii.	KY323697	KY323577	KY323457	Yunnan	Dali	Xiangyun	33	100.846	25.402	2000
TwZJ1	Tripterygium wilfordii.	KY323698	KY323578	KY323458	Zhejiang	Lishui	Jingning	34	119.524	27.848	637
TwZJ2	Tripterygium wilfordii.	KY323699	KY323579	KY323459	Zhejiang	Jinhua	Yongkang	35	119.922	29.019	164
TwZJ3	Tripterygium wilfordii.	KY323700	KY323580	KY323460	Zhejiang	Jinhua	Yiwu	36	119.916	29.333	220
TwZJ4	Tripterygium wilfordii.	KY323701	KY323581	KY323461	Zhejiang	Lishui	Songyang	37	119.668	28.33	179
TwZJ5	Tripterygium wilfordii.	KY323702	KY323582	KY323462	Zhejiang	Lishui	Songyang	37	119.668	28.33	179
TwZJ6	Tripterygium wilfordii.	KY323703	KY323583	KY323463	Zhejiang	Lishui	Songyang	37	119.668	28.33	179
TwZJ7	Tripterygium wilfordii.	KY323704	KY323584	KY323464	Zhejiang	Quzhou	Jiangshan	38	118.665	28.541	381
TwZJ8	Tripterygium wilfordii.	KY323705	KY323585	KY323465	Zhejiang	Quzhou	Jiangshan	38	118.665	28.541	381
