# Supplementary material for: Phylogeographic and phylogenetic analysis for Tripterygium species delimitation
Source: Ecol Evol. 2017 Sep 22;7(20):8612–23. doi: 10.1002/ece3.3344 (PMC5648662; doi:10.1002/ece3.3344)
Supplement: Supplementary file 3 [file ECE3-7-8612-s003.xlsx]

## Sheet: Sheet1
NO.	Species	NCBI accession no
		ITS2	psbA-trnH	rbcL	matK
Th1	Tripterygium hypoglaucum	KP644425	KP644475	KP644500	KP644450
Th2	Tripterygium hypoglaucum	KP644426	KP644476	KP644501	KP644451
Th3	Tripterygium hypoglaucum	KP644427	KP644477	KP644502	KP644452
Th4	Tripterygium hypoglaucum	KP644428	KP644478	KP644503	KP644453
Th5	Tripterygium hypoglaucum	KP644429	KP644479	KP644504	KP644454
Th6	Tripterygium hypoglaucum	KP644430	KP644480	KP644505	KP644455
Th7	Tripterygium hypoglaucum	KP644431	KP644481	KP644506	KP644456
Th8	Tripterygium hypoglaucum	KP644432	KP644482	KP644507	KP644457
Th9	Tripterygium hypoglaucum	KP644433	KP644483	KP644508	KP644458
Th10	Tripterygium hypoglaucum	KP644434	KP644484	KP644509	KP644459
Th11	Tripterygium hypoglaucum	KP644435	KP644485	KP644510	KP644460
Th12	Tripterygium hypoglaucum	KP644436	KP644486	KP644511	KP644461
Th13	Tripterygium hypoglaucum	KP644437	KP644487	KP644512	KP644462
Th14	Tripterygium hypoglaucum	KP644438	KP644488	KP644513	KP644463
Th15	Tripterygium hypoglaucum	KP644439	KP644489	KP644514	KP644464
Tw1	Tripterygium wilfordii	KP644440	KP644490	KP644515	KP644465
Tw2	Tripterygium wilfordii	KP644441	KP644491	KP644516	KP644466
Tw3	Tripterygium wilfordii	KP644442	KP644492	KP644517	KP644467
Tw4	Tripterygium wilfordii	KP644443	KP644493	KP644518	KP644468
Tw5	Tripterygium wilfordii	KP644444	KP644494	KP644519	KP644469
Tr1	Tripterygium regelii	KP644445	KP644495	KP644520	KP644470
Tr2	Tripterygium regelii	KP644446	KP644496	KP644521	KP644471
Tr3	Tripterygium regelii	KP644447	KP644497	KP644522	KP644472
Tr4	Tripterygium regelii	KP644448	KP644498	KP644523	KP644473
Tr5	Tripterygium regelii	KP644449	KP644499	KP644524	KP644474
Co	Celastrus orbiculatus	KJ716428	KF022392	LC006125	JQ424179
